# Supplementary material for: 2015 versus 2021: Self-Reported Preparedness to Prescribe Antibiotics Prudently among Final Year Medical Students in Sweden
Source: Antibiotics (Basel). 2024 Mar 27;13(4):303. doi: 10.3390/antibiotics13040303 (PMC11047482; doi:10.3390/antibiotics13040303)
Supplement: Supplementary file 1 [file antibiotics-13-00303-s001.zip]

Archive with 2 entries (2 files):
- ANTIBIOTICS Student-PREPARE followup Sweden SUPPLEMENTARY MATERIALS 240305.pdf
- Student-PREPARE 2021 survey.pdf
